# Supplementary material for: A Purine Analog Synergizes with Chloroquine (CQ) by Targeting Plasmodium falciparum Hsp90 (PfHsp90)
Source: PLoS One. 2013 Sep 30;8(9):e75446. doi: 10.1371/journal.pone.0075446 (PMC3787104; doi:10.1371/journal.pone.0075446)
Supplement: Table S1 — Complete list of constituents of the protein-protein interactome. The interactions were identified from anti-PfHsp90 and anti-PfCRT immunoprecipitates using LC-MS/MS analysis. (XLSX) [file pone.0075446.s001.xlsx]

## Sheet: PfCrt
Identified Proteins (147)	Short form	PlasmoDB ID (previous)	PlasmoDB ID (new)
N6-adenine-specific methylase, putative	N6-DAM	MAL13P1.255	PF3D7_1350700
DNA repair endonuclease, putative	DRE	MAL13P1.346	PF3D7_1368800
heat shock protein 70, putative (HSP70-y)	Hsp70	MAL13P1.540	PF3D7_1344200
M1-family alanyl aminopeptidase (M1AAP)	PMS1	MAL7P1.145	PF3D7_1311800
mismatch repair protein pms1 homologue, putative	eRF	MAL7P1.20	PF3D7_0726300
peptide chain release factor, putative	ORC-S2	MAL7P1.21	PF3D7_0704900
origin recognition complex subunit 2, putative (ORC2)	CLAP	MAL7P1.229	PF3D7_0705300
cytoadherence linked asexual protein 8 (CLAG8)	PDI	MAL8P1.17	PF3D7_0831600
protein disulfide isomerase (PDI8)	Hsp90	PF07_0029	PF3D7_0827900
heat shock protein 90 (HSP90)	Cg4	PF07_0033	PF3D7_0708400
heat shock protein 70 (HSP70-z)	MetRS	PF10_0053	PF3D7_0708800
methionine-tRNA ligase, putative	ANK	PF10_0102	PF3D7_1005000
ankyrin-repeat protein, putative	Hsp60	PF10_0153	PF3D7_1010500
heat shock protein 60 (HSP60)	ENO	PF10_0155	PF3D7_1015600
enolase (ENO)	ADA	PF10_0289	PF3D7_1015900
adenosine deaminase, putative	NOT	PF11_0049	PF3D7_1029600
CCR4-NOT transcription complex subunit 1, putative (NOT1)	ER-CBP	PF11_0098	PF3D7_1103800
endoplasmic reticulum-resident calcium binding protein (ERC)	SMC	PF11_0317	PF3D7_1108600
structural maintenance of chromosome protein, putative	AMA1	PF11_0486	PF3D7_1130700
merozoite adhesive erythrocytic binding protein (MAEBL)	Myb-L	PF13_0088	PF3D7_1147800.1
Myb1-related transcription factor (MYB1)	UCH	PF13_0096	PF3D7_1315800
U4/U6.U5 tri-snRNP-associated protein 2, putative (USP39)	EF1-c	PF13_0214	PF3D7_1317000
elongation factor 1-gamma, putative	CASP	PF13_0289	PF3D7_1338300
metacaspase 1 (MCA1)	EF1-a	PF13_0305	PF3D7_1354800
elongation factor 1-alpha	FLN	PF13_0322	PF3D7_1357100
falcilysin (FLN)	RAP1	PF14_0102	PF3D7_1360800
rhoptry-associated protein 1 (RAP1)	PANK	PF14_0200	PF3D7_1410400
pantothenate kinase, putative	P38-2G4	PF14_0261	PF3D7_1420600
proliferation-associated protein 2g4, putative	MAPK1	PF14_0294	PF3D7_1428300
mitogen-activated protein kinase 1 (MAP1)	HOP	PF14_0324	PF3D7_1431500
Hsp70/Hsp90 organizing protein (HOP)	G6PI	PF14_0341	PF3D7_1434300
glucose-6-phosphate isomerase (GPI)	PEP	PF14_0382	PF3D7_1436000
stromal-processing peptidase, putative (SPP)	SSRP	PF14_0393	PF3D7_1440200
FACT complex subunit SSRP1, putative;with=GeneDB:PBANKA_130530 (FACT-S)	FBPA	PF14_0425	PF3D7_1441400
fructose-bisphosphate aldolase	LAP	PF14_0439	PF3D7_1444800
M17 leucyl aminopeptidase (LAP)	RRP6	PF14_0473	PF3D7_1446200
exosome complex exonuclease RRP6, putative (RRP6)	EF2	PF14_0486	PF3D7_1449700
elongation factor 2	STPK	PF14_0516	PF3D7_1451100
serine/threonine protein kinase, putative (KIN)	6PGDH	PF14_0520	PF3D7_1454300
6-phosphogluconate dehydrogenase, decarboxylating, putative	C/AC39	PF14_0615	PF3D7_1454700
ATP synthase (C/AC39) subunit, putative	CDC45	PF14_0655	PF3D7_1464700
eukaryotic initiation factor 4A (eIF4A)	HYP17	PF14_0740	PF3D7_1468700
Plasmodium exported protein (hyp17), unknown function, pseudogene	RIFIN	PFA0010c	PF3D7_1477000
rifin (RIF)	EMP1-2	PFA0075w	PF3D7_0100200
erythrocyte membrane protein 1 (PfEMP1), exon2, pseudogene (var (pseudogene))	P-CAT	PFA0310c	PF3D7_0101500
calcium-transporting ATPase (ATP6)	EMP3	PFB0095c	PF3D7_0106300
erythrocyte membrane protein 3 (EMP3)	PHISTc	PFB0105c	PF3D7_0201900
Plasmodium exported protein (PHISTc), unknown function	UNK	PFB0765w	PF3D7_0202100
conserved Plasmodium protein, unknown function	ARMT	PFB0855c	PF3D7_0216700.1
conserved Plasmodium protein, unknown function	RhopH1/Clag3.1	PFC0110w	PF3D7_0218200
apicoplast RNA methyltransferase precursor, putative	17ae	PFC0405c	PF3D7_0218300
cytoadherence linked asexual protein 3.2 (CLAG3.2)	SET	PFD0190w	PF3D7_0302200
SECIS-binding protein 2, putative (SBP2)	EMP1	PFD0655w	PF3D7_0309700
SET domain protein, putative (SET8)	RANBP1	PFD0950w	PF3D7_0403900
erythrocyte membrane protein 1 (PfEMP1), exon1, pseudogene (VAR pseudogene)	RH4	PFD1150c	PF3D7_0413400
ran binding protein 1, putative	RAP3	PFE0075c	PF3D7_0419600
reticulocyte binding protein homologue 4 (RH4)	RAP2	PFE0080c	PF3D7_0424200
rhoptry-associated protein 3 (RAP3)	PI4K	PFE0485w	PF3D7_0501500
rhoptry-associated protein 2 (RAP2)	RUSD	PFE0570w	PF3D7_0501600
phosphatidylinositol 4-kinase	MIPS	PFE0585c	PF3D7_0509800
RNA pseudouridylate synthase, putative	PNPase	PFE0660c	PF3D7_0511500
myo-inositol 1-phosphate synthase, putative	SF	PFE0865c	PF3D7_0511800
purine nucleoside phosphorylase (PNP)	V-ATPase	PFE0965c	PF3D7_0513300
pre-mRNA-splicing factor (SR1)	AdoHcyase	PFE1050w	PF3D7_0517300
vacuolar ATP synthetase	ARF-a	PFE1305c-a	PF3D7_0519200
S-adenosyl-L-homocysteine hydrolase (SAHH)	OAT	PFF0435w	PF3D7_0520900
ornithine aminotransferase (OAT)	CDC48	PFF0940c	PF3D7_0608800
cell division cycle protein 48 homologue, putative	Pfs77	PFF1035w	PF3D7_0619400
Pf77 protein (ALV7)	HK	PFF1155w	PF3D7_0621400
hexokinase (HK)	PK	Pff1300w	PF3D7_0624000
pyruvate kinase (PyrK)	PSUI	PFI0420c	PF3D7_0626800
tRNA pseudouridine synthase, putative	EF1-b	PFI0645w	PF3D7_0908700
elongation factor 1-beta (EF-1beta)	NAP	PFI0930c	PF3D7_0913200
nucleosome assembly protein (NAPS)	TTPR	PFI1060w	PF3D7_0919000
tetratricopeptide repeat family protein, putative	SAMS	PFI1090w	PF3D7_0921600
S-adenosylmethionine synthetase (SAMS)	PGK	PFI1105w	PF3D7_0922200
phosphoglycerate kinase (PGK)	RhoPH2	PFI1445w	PF3D7_0922500
high molecular weight rhoptry protein 2 (RhopH2)	MSP-1	PFI1475w	PF3D7_0929400
merozoite surface protein 1 (MSP1)	HBP	PFL0280c	PF3D7_0930300
conserved Plasmodium protein, unknown function	Grp94	PFL1070c	PF3D7_1205600
endoplasmin homolog precursor, putative	ITM	PFL1140w	PF3D7_1222300
integral membrane protein, putative	UBE1	PFL1245w	PF3D7_1223700
ubiquitin-activating enzyme e1, putative (Uba1)	MyD	PFL1435c	PF3D7_1225800
myosin D (MyoD)	SF3b	PFL1680w	PF3D7_1229800
Splicing factor 3B subunit 3, putative (SF3B3)	SHMT	PFL1720w	PF3D7_1234800
serine hydroxymethyltransferase (SHMT)	rabGD1	PFL2060c	PF3D7_1235600
rab specific GDP dissociation inhibitor (rabGDI)	RBP3	PFL2520w	PF3D7_1242800
reticulocyte binding protein homologue 3, pseudogene (RH3)	UNK		PF3D7_1252400
heat shock protein 70 (hsp70), putative [Plasmodium falciparum 3D7], gi|225632011|emb|CAX64348.1| heat shock protein 70 (hsp70), putative [Plasmodium falciparum 3D7]	Hsp70
conserved Plasmodium protein [Plasmodium falciparum 3D7], gi|254688478|gb|AAC71923.3| conserved Plasmodium protein [Plasmodium falciparum 3D7]	UNK
conserved Plasmodium protein, unknown function [Plasmodium falciparum 3D7], gi|225631665|emb|CAX63951.1| conserved Plasmodium protein, unknown function [Plasmodium falciparum 3D7]	UNK
erythrocyte membrane protein 1, PfEMP1 [Plasmodium falciparum 3D7], gi|23499282|emb|CAD51362.1| erythrocyte membrane protein 1, PfEMP1 [Plasmodium falciparum 3D7]	EMP1
erythrocyte membrane protein 1, PfEMP1 [Plasmodium falciparum 3D7], gi|23498273|emb|CAD49244.1| erythrocyte membrane protein 1, PfEMP1 [Plasmodium falciparum 3D7]	EMP1
conserved Plasmodium protein [Plasmodium falciparum 3D7], gi|23495200|gb|AAN35530.1| conserved Plasmodium protein [Plasmodium falciparum 3D7]	UNK
erythrocyte membrane protein 1 [Plasmodium falciparum]	EMP1
conserved Plasmodium protein, unknown function [Plasmodium falciparum 3D7], gi|23615490|emb|CAD52481.1| conserved Plasmodium protein, unknown function [Plasmodium falciparum 3D7]	UNK
conserved Plasmodium protein, unknown function [Plasmodium falciparum 3D7], gi|23615642|emb|CAD52634.1| conserved Plasmodium protein, unknown function [Plasmodium falciparum 3D7]	UNK
conserved Plasmodium protein, unknown function [Plasmodium falciparum 3D7], gi|23504686|emb|CAD51564.1| conserved Plasmodium protein, unknown function [Plasmodium falciparum 3D7]	UNK
NOT family protein, putative [Plasmodium falciparum 3D7], gi|23497235|gb|AAN36782.1| NOT family protein, putative [Plasmodium falciparum 3D7]	NOT
erythrocyte membrane protein [Plasmodium falciparum]
erythrocyte membrane protein [Plasmodium falciparum], gi|78039805|emb|CAJ39083.1| erythrocyte membrane protein [Plasmodium falciparum]
conserved Plasmodium protein [Plasmodium falciparum 3D7], gi|23496920|gb|AAN36472.1| conserved Plasmodium protein [Plasmodium falciparum 3D7]	UNK
erythrocyte membrane protein 1 [Plasmodium falciparum]	EMP1
conserved protein [Plasmodium falciparum 3D7], gi|23496728|gb|AAN36283.1| conserved protein [Plasmodium falciparum 3D7]	UNK
conserved Plasmodium protein, unknown function [Plasmodium falciparum 3D7], gi|255528861|gb|AAN37032.2| conserved Plasmodium protein, unknown function [Plasmodium falciparum 3D7]	UNK
conserved Plasmodium protein [Plasmodium falciparum 3D7], gi|23496796|gb|AAN36350.1| conserved Plasmodium protein [Plasmodium falciparum 3D7]	UNK
protein kinase, putative [Plasmodium falciparum 3D7], gi|46361186|emb|CAG25050.1| protein kinase, putative [Plasmodium falciparum 3D7]	PK
conserved Plasmodium protein [Plasmodium falciparum 3D7], gi|254922452|gb|AAN35426.2| conserved Plasmodium protein [Plasmodium falciparum 3D7]	UNK
conserved Plasmodium protein [Plasmodium falciparum 3D7], gi|3845221|gb|AAC71904.1| conserved Plasmodium protein [Plasmodium falciparum 3D7]	UNK
pseudouridylate synthase, putative [Plasmodium falciparum 3D7], gi|225632204|emb|CAX64089.1| pseudouridylate synthase, putative [Plasmodium falciparum 3D7]	USD2
erythrocyte membrane protein 1, PfEMP1 [Plasmodium falciparum 3D7], gi|46361274|emb|CAG25137.1| erythrocyte membrane protein 1, PfEMP1 [Plasmodium falciparum 3D7]	PfEMP1
conserved Plasmodium protein, unknown function [Plasmodium falciparum 3D7], gi|23497758|gb|AAN37296.1| conserved Plasmodium protein, unknown function [Plasmodium falciparum 3D7]	UNK
conserved Plasmodium protein, unknown function [Plasmodium falciparum 3D7], gi|225631752|emb|CAG25008.2| conserved Plasmodium protein, unknown function [Plasmodium falciparum 3D7]	UNK
conserved Plasmodium protein, unknown function [Plasmodium falciparum 3D7], gi|23499086|emb|CAD51166.1| conserved Plasmodium protein, unknown function [Plasmodium falciparum 3D7]	UNK
conserved Plasmodium protein, unknown function [Plasmodium falciparum 3D7], gi|23497661|gb|AAN37201.1| conserved Plasmodium protein, unknown function [Plasmodium falciparum 3D7]	UNK
conserved Plasmodium protein [Plasmodium falciparum 3D7], gi|23496929|gb|AAN36481.1| conserved Plasmodium protein [Plasmodium falciparum 3D7]	UNK
protein kinase, putative [Plasmodium falciparum 3D7], gi|23497389|gb|AAN36933.1| protein kinase, putative [Plasmodium falciparum 3D7]	PK
conserved Plasmodium protein, unknown function [Plasmodium falciparum 3D7], gi|225631834|emb|CAX64229.1| conserved Plasmodium protein, unknown function [Plasmodium falciparum 3D7]	UNK
conserved Plasmodium protein, unknown function [Plasmodium falciparum 3D7], gi|23497609|gb|AAN37149.1| conserved Plasmodium protein, unknown function [Plasmodium falciparum 3D7]	UNK
conserved Plasmodium protein, unknown function [Plasmodium falciparum 3D7], gi|23497287|gb|AAN36833.1| conserved Plasmodium protein, unknown function [Plasmodium falciparum 3D7]	UNK
conserved Plasmodium protein, unknown function [Plasmodium falciparum 3D7], gi|23498849|emb|CAD50926.1| conserved Plasmodium protein, unknown function [Plasmodium falciparum 3D7]	UNK
conserved Plasmodium protein [Plasmodium falciparum 3D7], gi|23495036|gb|AAN35369.1| conserved Plasmodium protein [Plasmodium falciparum 3D7]	UNK
SET domain protein, putative [Plasmodium falciparum 3D7], gi|23615377|emb|CAD52368.1| SET domain protein, putative [Plasmodium falciparum 3D7]	SET
conserved Plasmodium membrane protein, unknown function [Plasmodium falciparum 3D7], gi|23615400|emb|CAD52391.1| conserved Plasmodium membrane protein, unknown function [Plasmodium falciparum 3D7]	UNK
conserved Plasmodium protein, unknown function [Plasmodium falciparum 3D7], gi|46361048|emb|CAG25335.1| conserved Plasmodium protein, unknown function [Plasmodium falciparum 3D7]	UNK
conserved Plasmodium protein, unknown function [Plasmodium falciparum 3D7], gi|23615606|emb|CAD52598.1| conserved Plasmodium protein, unknown function [Plasmodium falciparum 3D7]	UNK
conserved Plasmodium protein, unknown function [Plasmodium falciparum 3D7], gi|255528747|gb|AAN36641.2| conserved Plasmodium protein, unknown function [Plasmodium falciparum 3D7]	UNK
conserved Plasmodium protein [Plasmodium falciparum 3D7], gi|23495153|gb|AAN35484.1| conserved Plasmodium protein [Plasmodium falciparum 3D7]	UNK
RecName: Full=S-antigen protein; Flags: Precursor, gi|160671|gb|AAA29758.1| S antigen precursor [Plasmodium falciparum]	PMMSA
erythrocyte membrane protein 1 [Plasmodium falciparum]
conserved Plasmodium protein [Plasmodium falciparum 3D7], gi|23495038|gb|AAN35371.1| conserved Plasmodium protein [Plasmodium falciparum 3D7]	UNK
conserved Plasmodium protein, unknown function [Plasmodium falciparum 3D7], gi|74873275|sp|O97239.1|DOP1_PLAF7 RecName: Full=Protein dopey homolog PFC0245c, gi|4493896|emb|CAB39005.1| conserved Plasmodium protein, unknown function [Plasmodium falciparum 3D7]	UNK
serine/threonine protein kinase, putative [Plasmodium falciparum 3D7], gi|255528876|gb|AAN37089.2| serine/threonine protein kinase, putative [Plasmodium falciparum 3D7]	STPK
conserved Plasmodium protein, unknown function [Plasmodium falciparum 3D7], gi|23615336|emb|CAD52327.1| conserved Plasmodium protein, unknown function [Plasmodium falciparum 3D7]	UNK
conserved Plasmodium protein [Plasmodium falciparum 3D7], gi|254945426|gb|AAN36521.2| conserved Plasmodium protein [Plasmodium falciparum 3D7]	UNK
conserved Plasmodium protein, unknown function [Plasmodium falciparum 3D7], gi|23504695|emb|CAD51573.1| conserved Plasmodium protein, unknown function [Plasmodium falciparum 3D7]	UNK
ATP synthase beta chain, mitochondrial precursor, putative [Plasmodium falciparum 3D7], gi|23496878|gb|AAN36431.1|AE014849_50 ATP synthase beta chain, mitochondrial precursor, putative [Plasmodium falciparum 3D7]	M-AS
conserved Plasmodium protein [Plasmodium falciparum 3D7], gi|23494928|gb|AAN35262.1| conserved Plasmodium protein [Plasmodium falciparum 3D7]	UNK
conserved Plasmodium protein [Plasmodium falciparum 3D7], gi|23496623|gb|AAN36180.1| conserved Plasmodium protein [Plasmodium falciparum 3D7]	UNK
conserved Plasmodium protein, unknown function [Plasmodium falciparum 3D7], gi|23615772|emb|CAD52764.1| conserved Plasmodium protein, unknown function [Plasmodium falciparum 3D7]	UNK
conserved Plasmodium protein, unknown function [Plasmodium falciparum 3D7], gi|23504575|emb|CAD51454.1| conserved Plasmodium protein, unknown function [Plasmodium falciparum 3D7]	UNK
conserved Plasmodium membrane protein, unknown function [Plasmodium falciparum 3D7], gi|255528911|gb|AAN37226.2| conserved Plasmodium membrane protein, unknown function [Plasmodium falciparum 3D7]	UNK
erythrocyte membrane protein [Plasmodium falciparum], gi|78042161|emb|CAJ40261.1| erythrocyte membrane protein [Plasmodium falciparum], gi|78042163|emb|CAJ40262.1| erythrocyte membrane protein [Plasmodium falciparum]	EMP
conserved Plasmodium protein, unknown function [Plasmodium falciparum 3D7], gi|225631871|emb|CAX64265.1| conserved Plasmodium protein, unknown function [Plasmodium falciparum 3D7]	UNK
conserved Plasmodium protein, unknown function [Plasmodium falciparum 3D7], gi|23505026|emb|CAD51809.1| conserved Plasmodium protein, unknown function [Plasmodium falciparum 3D7]	UNK

## Sheet: Hsp90
Identified Proteins (188)	Short form	PlasmoDB ID (previous)	PlasmoDB ID (new)
phosphoethanolamine N-methyltransferase (PMT)	PEAMT	MAL13P1.214	PF3D7_1343000
conserved Plasmodium protein, unknown function	MA	MAL13P1.304	PF3D7_1361200
heat shock protein 70, putative (HSP70-y)	Hsp70	MAL13P1.540	PF3D7_1344200
erythrocyte membrane-associated antigen	EMAA	MAL7P1.12	PF3D7_0703500
1-cys peroxiredoxin (AOP)	1CYS-PRX	MAL7P1.159	PF3D7_0729200
peptide chain release factor, putative	eRF	MAL7P1.20	PF3D7_0704900
cytoadherence linked asexual protein 8 (CLAG8)	CLAP	MAL7P1.229	PF3D7_0831600
proteasome subunit alpha, putative	PSA	MAL8P1.128	PF3D7_0807500
14-3-3 protein, putative	14-3-3	MAL8P1.69	PF3D7_0818200
BRIX protein, putative	BRIX	PF07_0122	PF3D7_0729400
Snf2-related CBP activator, putative (SRCAP)	HX	PF08_0048	PF3D7_0820000
RNA helicase, putative	RNA-HX	PF08_0111	PF3D7_0807100
GTPase activator, putative	GAP	PF08_0120	PF3D7_0804900
hypoxanthine-guanine phosphoribosyltransferase (HGPRT)	HGXPRT	PF10_0121	PF3D7_1012400
conserved Plasmodium protein (10b antigen), unknown function	10b	PF10_0213	PF3D7_1021900
merozoite TRAP-like protein (MTRAP)	MTRAP	PF10_0281	PF3D7_1028700
mRNA-decapping enzyme subunit 1, putative (DCP1)	DCP1	PF10_0314	PF3D7_1032100
Sec1 family protein, putative	SEC1	PF10_0331	PF3D7_1034000
CCR4-NOT transcription complex subunit 1, putative (NOT1)	NOT	PF11_0049	PF3D7_1103800
polyadenylate-binding protein-interacting protein 1, putative (PAIP1)	MIF4G	PF11_0086	PF3D7_1107300
serine esterase, putative	SE	PF11_0168a	PF3D7_1116100
GTP-binding nuclear protein ran/tc4 (RAN)	RAN/TC4	PF11_0183	PF3D7_1117700
heat shock protein 70 (Hsp70-3)	Hsp70-3	PF11_0351	PF3D7_1134000
CCAAT-box DNA binding protein subunit B	CBF-B	PF11_0477	PF3D7_1146600
gamete antigen 27/25 (Pfg27)	Pfg27/25	PF13_0011	PF3D7_1302100
U4/U6.U5 tri-snRNP-associated protein 2, putative (USP39)	UCHL	PF13_0096	PF3D7_1317000
RNA-binding protein, putative	RRM-CyP	PF13_0122	PF3D7_1320900
L-lactate dehydrogenase (LDH)	LDH	PF13_0141	PF3D7_1324900
DNA-directed RNA polymerase 3 largest subunit	RNAPIII	PF13_0150	PF3D7_1329000
merozoite surface protein 7 (MSP7)	MSP7	PF13_0197	PF3D7_1335100
elongation factor 1-alpha	EF1-a	PF13_0305	PF3D7_1357100
proliferating cell nuclear antigen (PCNA)	PCNA	PF13_0328	PF3D7_1361900
signal recognition particle receptor alpha subunit (SRPR-alpha)	SRPR-a	PF13_0350	PF3D7_1366600
tRNA m2G10 methyltransferase subunit, putative	NPR-GTPase	PF14_0072	PF3D7_1407500
plasmepsin I (PMI)	PLM1	PF14_0076	PF3D7_1407900
plasmepsin III,histo-aspartic protease (HAP)	HAP	PF14_0078	PF3D7_1408100
nuclear transport factor 2, putative	NTF2	PF14_0122	PF3D7_1412300
pantothenate kinase, putative	PANK	PF14_0200	PF3D7_1420600
40S ribosomal protein S25, putative	RPS25	PF14_0205	PF3D7_1421200
triosephosphate isomerase (TIM)	TPI	PF14_0378	PF3D7_1439900
fructose-bisphosphate aldolase	FBPA	PF14_0425	PF3D7_1444800
exosome complex exonuclease RRP6, putative (RRP6)	RRP6	PF14_0473	PF3D7_1449700
serine/threonine protein kinase, putative (KIN)	STPK	PF14_0516	PF3D7_1454300
glyceraldehyde-3-phosphate dehydrogenase (GAPDH)	G3PD	PF14_0598	PF3D7_1462800
tRNA 3???-trailer sequence RNase, putative	HDOD	PF14_0620	PF3D7_1465300
rifin (RIF)	RIFIN	PFA0010c	PF3D7_0100200
TatD-like deoxyribonuclease, putative	TatD-Dnase	PFA0580c	PF3D7_0112000
Plasmodium exported protein (PHISTb), unknown function	PHISTb	PFB0080c	PF3D7_0201600
Plasmodium exported protein (PHISTc), unknown function	PHISTc	PFB0105c	PF3D7_0202100
conserved Plasmodium protein, unknown function	ARMT	PFB0855c	PF3D7_0218200
apicoplast RNA methyltransferase precursor, putative	XPO1	PFC0135c	PF3D7_0218300
exportin 1, putative	SPB	PFC0165w	PF3D7_0302900
spindle pole body protein, putative	DlaT	PFC0170c	PF3D7_0303500
dihydrolipoamide acyltransferase, putative	I7ae	PFC0405c	PF3D7_0303700
SECIS-binding protein 2, putative (SBP2)	ValRS	PFC0470w	PF3D7_0309700
valine-tRNA ligase, putative	PI3+4K	PFC0475c	PF3D7_0311200
phosphatidylinositol 3- and 4-kinase, putative	UBPL	PFC0550w	PF3D7_0311300
ubiquitin-protein ligase, putative (HRD3)	PPI	PFC0975c	PF3D7_0313100
peptidyl-prolyl cis-trans isomerase (CYP19A)	SET	PFD0190w	PF3D7_0322000
SET domain protein, putative (SET8)	AP2-TF	PFD0200c	PF3D7_0403900
transcription factor with AP2 domain(s), putative (ApiAP2)	EMP1	PFD0655w	PF3D7_0404100
erythrocyte membrane protein 1 (PfEMP1), exon1, pseudogene (VAR pseudogene)	PGM	PFD0660w	PF3D7_0413400
phosphoglucomutase-2 (PGM2)	Glu-ADT	PFD0780w	PF3D7_0413500
glutamyl-tRNA(Gln) amidotransferase subunit A, putative	RH4	PFD1150c	PF3D7_0416100
reticulocyte binding protein homologue 4 (RH4)	EBA-165	PFD1155w	PF3D7_0424200
erythrocyte binding antigen-165, pseudogene (EBA165)	SURFIN4.2	PFD1160w	PF3D7_0424300
surface-associated interspersed gene 4.2, (SURFIN4.2) (SURF4.2)	CyP	PFE0505w	PF3D7_0424400
peptidyl-prolyl cis-trans isomerase (CYP87)	HRF	PFE0545c	PF3D7_0510200
translationally controlled tumor protein homolog, putative	RUSD	PFE0570w	PF3D7_0511000
RNA pseudouridylate synthase, putative	PNPase	PFE0660c	PF3D7_0511500
purine nucleoside phosphorylase (PNP)	V-ATPase	PFE0965c	PF3D7_0513300
vacuolar ATP synthetase	MDR1	PFE1150w	PF3D7_0519200
multidrug resistance protein (MDR1)	ARF-a	PFE1305c-a	PF3D7_0523000
DNA helicase, putative	DNA-HX	PFF0225w	PF3D7_0604600
proteasome subunit alpha type 2, putative	PSA2	PFF0420c	PF3D7_0608500
ornithine aminotransferase (OAT)	OAT	PFF0435w	PF3D7_0608800
adapter-related protein, putative	AP2	PFF0655c	PF3D7_0613500
pyruvate kinase (PyrK)	PK	Pff1300w	PF3D7_0626800
Cu2 -transporting ATPase, putative (CUP)	Cu2+ATPase	PFI0240c	PF3D7_0904900
tRNA pseudouridine synthase, putative	PSUI	PFI0420c	PF3D7_0908700
26S proteasome regulatory subunit, putative	PRS	PFI0630w	PF3D7_0912900
6-phosphofructokinase (PFK9)	PFK	PFI0755c	PF3D7_0915400
pyridoxal 5'-phosphate dependent enzyme class III, putative	PLP	PFI0965w	PF3D7_0919700
Fe-S-cluster redox enzyme, putative (NifU)	Fe4S4	PFI1050c	PF3D7_0921400
phosphoglycerate kinase (PGK)	PGK	PFI1105w	PF3D7_0922500
merozoite surface protein 1 (MSP1)	MSP1	PFI1475w	PF3D7_0930300
erythrocyte membrane protein 1, PfEMP1 (VAR2CSA)	PfEMP1	PFL0030c	PF3D7_1200600
eukaryotic translation initiation factor 5A (EIF5A)	EIF-5a	PFL0210c	PF3D7_1204300
eukaryotic translation initiation factor 5, putative	EIF-5	PFL0335c	PF3D7_1206700
mitochondrial ACP precursor, putative	MACP	PFL0415w	PF3D7_1208300
cof-like hydrolase, had-superfamily, subfamily iib	COF-HAD	PFL1270w	PF3D7_1226300
reticulocyte binding protein homologue 3, pseudogene (RH3)	RBP3	PFL2520w	PF3D7_1252400
reticulocyte-binding protein 3 homologue [Plasmodium falciparum 3D7], gi|74862587|sp|Q8I4R2.1|RBP3_PLAF7 RecName: Full=Reticulocyte-binding protein 3; Flags: Precursor, gi|23497036|gb|AAN36586.1| reticulocyte-binding protein 3 homologue [Plasmodium falciparum 3D7]	UNK
conserved Plasmodium protein [Plasmodium falciparum 3D7], gi|74862993|sp|Q8I659.1|YPF11_PLAF7 RecName: Full=Uncharacterized protein PFB0765w, gi|23503419|gb|AAN37613.1| conserved Plasmodium protein [Plasmodium falciparum 3D7]	ITM
integral membrane protein, putative [Plasmodium falciparum 3D7], gi|225631735|emb|CAG25372.2| integral membrane protein, putative [Plasmodium falciparum 3D7]	UNK
conserved Plasmodium protein, unknown function [Plasmodium falciparum 3D7], gi|23498933|emb|CAD51011.1| conserved Plasmodium protein, unknown function [Plasmodium falciparum 3D7]	UNK
conserved Plasmodium protein, unknown function [Plasmodium falciparum 3D7], gi|225631665|emb|CAX63951.1| conserved Plasmodium protein, unknown function [Plasmodium falciparum 3D7]	EMP
putative erythrocyte membrane protein [Plasmodium falciparum]	EMP
erythrocyte membrane protein [Plasmodium falciparum]	UNK
conserved Plasmodium protein, unknown function [Plasmodium falciparum 3D7], gi|23615363|emb|CAD52354.1| conserved Plasmodium protein, unknown function [Plasmodium falciparum 3D7]	UNK
conserved Plasmodium protein [Plasmodium falciparum 3D7], gi|254688478|gb|AAC71923.3| conserved Plasmodium protein [Plasmodium falciparum 3D7]	EMP1
erythrocyte membrane protein 1 [Plasmodium falciparum]	UNK
conserved Plasmodium protein [Plasmodium falciparum 3D7], gi|3845274|gb|AAC71944.1| conserved Plasmodium protein [Plasmodium falciparum 3D7]	EMP
erythrocyte membrane protein [Plasmodium falciparum], gi|78039805|emb|CAJ39083.1| erythrocyte membrane protein [Plasmodium falciparum]	UNK
conserved Plasmodium protein [Plasmodium falciparum 3D7], gi|23494996|gb|AAN35329.1| conserved Plasmodium protein [Plasmodium falciparum 3D7]	UNK
conserved Plasmodium protein, unknown function [Plasmodium falciparum 3D7], gi|23499086|emb|CAD51166.1| conserved Plasmodium protein, unknown function [Plasmodium falciparum 3D7]	UNK
conserved Plasmodium protein, unknown function [Plasmodium falciparum 3D7], gi|23615490|emb|CAD52481.1| conserved Plasmodium protein, unknown function [Plasmodium falciparum 3D7]	UNK
conserved Plasmodium protein [Plasmodium falciparum 3D7], gi|23496796|gb|AAN36350.1| conserved Plasmodium protein [Plasmodium falciparum 3D7]	STPK
serine/threonine protein kinase, putative [Plasmodium falciparum 3D7], gi|23510651|emb|CAD49036.1| serine/threonine protein kinase, putative [Plasmodium falciparum 3D7]	UNK
conserved Plasmodium protein [Plasmodium falciparum 3D7], gi|23496590|gb|AAN36147.1| conserved Plasmodium protein [Plasmodium falciparum 3D7]	UNK
conserved Plasmodium protein, unknown function [Plasmodium falciparum 3D7], gi|225631834|emb|CAX64229.1| conserved Plasmodium protein, unknown function [Plasmodium falciparum 3D7]	EMP1
erythrocyte membrane protein 1 [Plasmodium falciparum]	EMP1
erythrocyte membrane protein 1 [Plasmodium falciparum]	UNK
conserved Plasmodium protein, unknown function [Plasmodium falciparum 3D7], gi|255528861|gb|AAN37032.2| conserved Plasmodium protein, unknown function [Plasmodium falciparum 3D7]	UNK
conserved Plasmodium protein, unknown function [Plasmodium falciparum 3D7], gi|23510657|emb|CAD49042.1| conserved Plasmodium protein, unknown function [Plasmodium falciparum 3D7]	UNK
conserved Plasmodium protein [Plasmodium falciparum 3D7], gi|254832643|gb|AAN35797.2| conserved Plasmodium protein [Plasmodium falciparum 3D7]	EMP1
erythrocyte membrane protein 1, PfEMP1 [Plasmodium falciparum 3D7], gi|23498322|emb|CAD49295.1| erythrocyte membrane protein 1, PfEMP1 [Plasmodium falciparum 3D7]	UNK
conserved protein, unknown function [Plasmodium falciparum 3D7], gi|255528785|gb|AAN36773.2| conserved protein, unknown function [Plasmodium falciparum 3D7]	UNK
conserved protein [Plasmodium falciparum 3D7], gi|23495981|gb|AAN35644.1| conserved protein [Plasmodium falciparum 3D7]	UNK
conserved Plasmodium protein [Plasmodium falciparum 3D7], gi|23496564|gb|AAN36122.1| conserved Plasmodium protein [Plasmodium falciparum 3D7]	UNK
conserved Plasmodium protein, unknown function [Plasmodium falciparum 3D7], gi|23499104|emb|CAD51184.1| conserved Plasmodium protein, unknown function [Plasmodium falciparum 3D7]	EMP1
erythrocyte membrane protein one [Plasmodium falciparum]	UNK
conserved Plasmodium protein, unknown function [Plasmodium falciparum 3D7], gi|23505159|emb|CAD51940.1| conserved Plasmodium protein, unknown function [Plasmodium falciparum 3D7]	UNK
conserved Plasmodium protein, unknown function [Plasmodium falciparum 3D7], gi|225632147|emb|CAX64036.1| conserved Plasmodium protein, unknown function [Plasmodium falciparum 3D7]	UNK
zinc finger protein, putative [Plasmodium falciparum 3D7], gi|23615713|emb|CAD52705.1| zinc finger protein, putative [Plasmodium falciparum 3D7]	UNK
conserved Plasmodium protein [Plasmodium falciparum 3D7], gi|23496920|gb|AAN36472.1| conserved Plasmodium protein [Plasmodium falciparum 3D7]	UNK
conserved Plasmodium protein, unknown function [Plasmodium falciparum 3D7], gi|225631807|emb|CAX64204.1| conserved Plasmodium protein, unknown function [Plasmodium falciparum 3D7]	UNK
conserved Plasmodium protein, unknown function [Plasmodium falciparum 3D7], gi|255528828|gb|AAN36917.2| conserved Plasmodium protein, unknown function [Plasmodium falciparum 3D7]	EMP1
erythrocyte membrane protein 1 [Plasmodium falciparum]	UNK
conserved Plasmodium protein, unknown function [Plasmodium falciparum 3D7], gi|23498834|emb|CAD50911.1| conserved Plasmodium protein, unknown function [Plasmodium falciparum 3D7]	UNK
conserved Plasmodium protein, unknown function [Plasmodium falciparum 3D7], gi|23615806|emb|CAD52798.1| conserved Plasmodium protein, unknown function [Plasmodium falciparum 3D7]	UNK
conserved Plasmodium protein, unknown function [Plasmodium falciparum 3D7], gi|23497527|gb|AAN37069.1| conserved Plasmodium protein, unknown function [Plasmodium falciparum 3D7]	UNK
conserved Plasmodium protein, unknown function [Plasmodium falciparum 3D7], gi|6562728|emb|CAB62867.1| conserved Plasmodium protein, unknown function [Plasmodium falciparum 3D7]	UNK
conserved Plasmodium protein, unknown function [Plasmodium falciparum 3D7], gi|46361054|emb|CAG25341.1| conserved Plasmodium protein, unknown function [Plasmodium falciparum 3D7]	exo-Dnase
exonuclease, putative [Plasmodium falciparum 3D7], gi|23615753|emb|CAD52745.1| exonuclease, putative [Plasmodium falciparum 3D7]	UNK
conserved Plasmodium protein [Plasmodium falciparum 3D7], gi|23496227|gb|AAN35886.1| conserved Plasmodium protein [Plasmodium falciparum 3D7]	UNK
conserved Plasmodium protein [Plasmodium falciparum 3D7], gi|23495983|gb|AAN35646.1| conserved Plasmodium protein [Plasmodium falciparum 3D7]	UNK
conserved Plasmodium protein, unknown function [Plasmodium falciparum 3D7], gi|23498735|emb|CAD50805.1| conserved Plasmodium protein, unknown function [Plasmodium falciparum 3D7]	UNK
Zinc finger, C3HC4 type, putative [Plasmodium falciparum 3D7], gi|23498950|emb|CAD51028.1| Zinc finger, C3HC4 type, putative [Plasmodium falciparum 3D7]	UNK
conserved Plasmodium protein [Plasmodium falciparum 3D7], gi|3845221|gb|AAC71904.1| conserved Plasmodium protein [Plasmodium falciparum 3D7]	UNK
conserved Plasmodium membrane protein, unknown function [Plasmodium falciparum 3D7], gi|23497265|gb|AAN36811.1| conserved Plasmodium membrane protein, unknown function [Plasmodium falciparum 3D7]	UNK
conserved Plasmodium protein, unknown function [Plasmodium falciparum 3D7], gi|3764010|emb|CAA15603.1| conserved Plasmodium protein, unknown function [Plasmodium falciparum 3D7]	STEVOR
stevor, putative [Plasmodium falciparum 3D7], gi|23497842|gb|AAN37379.1|AE014828_58 stevor, putative [Plasmodium falciparum 3D7]	UNK
conserved Plasmodium protein, unknown function [Plasmodium falciparum 3D7], gi|46361071|emb|CAG25358.1| conserved Plasmodium protein, unknown function [Plasmodium falciparum 3D7]	UNK
conserved Plasmodium protein, unknown function [Plasmodium falciparum 3D7], gi|23497159|gb|AAN36707.1| conserved Plasmodium protein, unknown function [Plasmodium falciparum 3D7]	UNK
conserved Plasmodium protein, unknown function [Plasmodium falciparum 3D7], gi|46362277|emb|CAG25215.1| conserved Plasmodium protein, unknown function [Plasmodium falciparum 3D7]	UNK
conserved Plasmodium protein, unknown function [Plasmodium falciparum 3D7], gi|23615306|emb|CAD52297.1| conserved Plasmodium protein, unknown function [Plasmodium falciparum 3D7]	UNK
zinc finger protein, putative [Plasmodium falciparum 3D7], gi|23496283|gb|AAN35941.1| zinc finger protein, putative [Plasmodium falciparum 3D7]	UNK
conserved Plasmodium protein, unknown function [Plasmodium falciparum 3D7], gi|23615336|emb|CAD52327.1| conserved Plasmodium protein, unknown function [Plasmodium falciparum 3D7]	UNK
conserved Plasmodium membrane protein, unknown function [Plasmodium falciparum 3D7], gi|225631981|emb|CAX64320.1| conserved Plasmodium membrane protein, unknown function [Plasmodium falciparum 3D7]	UNK
conserved Plasmodium protein [Plasmodium falciparum 3D7], gi|23495152|gb|AAN35483.1| conserved Plasmodium protein [Plasmodium falciparum 3D7]	EMP1
erythrocyte membrane protein 1 [Plasmodium falciparum]	UNK
conserved Plasmodium protein [Plasmodium falciparum 3D7], gi|254922398|gb|AAN35297.2| conserved Plasmodium protein [Plasmodium falciparum 3D7]	Unk
conserved Plasmodium protein, unknown function [Plasmodium falciparum 3D7], gi|259495129|sp|C6KSS5.1|LRR2_PLAF7 RecName: Full=Protein PFF0380w, gi|46362309|emb|CAG25247.1| conserved Plasmodium protein, unknown function [Plasmodium falciparum 3D7]	UNK
Plasmodium exported protein [Plasmodium falciparum 3D7], gi|254945434|gb|AAN36594.2| Plasmodium exported protein [Plasmodium falciparum 3D7]	UNK
conserved Plasmodium protein [Plasmodium falciparum 3D7], gi|254945380|gb|AAN36319.2| conserved Plasmodium protein [Plasmodium falciparum 3D7]	UNK
conserved Plasmodium protein, unknown function [Plasmodium falciparum 3D7], gi|23504832|emb|CAD51613.1| conserved Plasmodium protein, unknown function [Plasmodium falciparum 3D7]	UNK
conserved Plasmodium protein, unknown function [Plasmodium falciparum 3D7], gi|23615630|emb|CAD52622.1| conserved Plasmodium protein, unknown function [Plasmodium falciparum 3D7]	UNK
conserved Plasmodium protein, unknown function [Plasmodium falciparum 3D7], gi|255528848|gb|AAN36985.2| conserved Plasmodium protein, unknown function [Plasmodium falciparum 3D7]	UNK
conserved Plasmodium protein, unknown function [Plasmodium falciparum 3D7], gi|225632030|emb|CAX64366.1| conserved Plasmodium protein, unknown function [Plasmodium falciparum 3D7]	UNK
probable protein, unknown function [Plasmodium falciparum 3D7], gi|23497783|gb|AAN37321.1| probable protein, unknown function [Plasmodium falciparum 3D7]	UNK
conserved Plasmodium protein, unknown function [Plasmodium falciparum 3D7], gi|4493979|emb|CAB39038.1| conserved Plasmodium protein, unknown function [Plasmodium falciparum 3D7]	UNK
conserved protein [Plasmodium falciparum 3D7], gi|23496728|gb|AAN36283.1| conserved protein [Plasmodium falciparum 3D7]	UNK
conserved Plasmodium protein, unknown function [Plasmodium falciparum 3D7], gi|23504695|emb|CAD51573.1| conserved Plasmodium protein, unknown function [Plasmodium falciparum 3D7]	UNK
conserved protein, unknown function [Plasmodium falciparum 3D7], gi|75016040|sp|Q8ILI6.1|AN32_PLAF7 RecName: Full=Acidic leucine-rich nuclear phosphoprotein 32-related protein; AltName: Full=ANP32/acidic nuclear phosphoprotein-like protein, gi|23497325|gb|AAN36870.1| conserved protein, unknown function [Plasmodium falciparum 3D7]	UNK
conserved Plasmodium protein, unknown function [Plasmodium falciparum 3D7], gi|46361228|emb|CAG25089.1| conserved Plasmodium protein, unknown function [Plasmodium falciparum 3D7]	UNK
conserved Plasmodium membrane protein, unknown function [Plasmodium falciparum 3D7], gi|23615400|emb|CAD52391.1| conserved Plasmodium membrane protein, unknown function [Plasmodium falciparum 3D7]	UNK
conserved Plasmodium protein, unknown function [Plasmodium falciparum 3D7], gi|225631977|emb|CAX64316.1| conserved Plasmodium protein, unknown function [Plasmodium falciparum 3D7]	UNK
conserved Plasmodium protein, unknown function [Plasmodium falciparum 3D7], gi|23497359|gb|AAN36904.1| conserved Plasmodium protein, unknown function [Plasmodium falciparum 3D7]	UNK
conserved Plasmodium protein, unknown function [Plasmodium falciparum 3D7], gi|225631941|emb|CAX64285.1| conserved Plasmodium protein, unknown function [Plasmodium falciparum 3D7]	UNK
conserved Plasmodium protein, unknown function [Plasmodium falciparum 3D7], gi|23615272|emb|CAD52262.1| conserved Plasmodium protein, unknown function [Plasmodium falciparum 3D7]	UNK
conserved Plasmodium protein, unknown function [Plasmodium falciparum 3D7], gi|23498781|emb|CAD50851.1| conserved Plasmodium protein, unknown function [Plasmodium falciparum 3D7]	UNK
asparagine-rich protein, putative [Plasmodium falciparum 3D7], gi|23496839|gb|AAN36392.1|AE014849_11 asparagine-rich protein, putative [Plasmodium falciparum 3D7]	UNK
conserved Plasmodium protein [Plasmodium falciparum 3D7], gi|23496960|gb|AAN36511.1| conserved Plasmodium protein [Plasmodium falciparum 3D7]	UNK
conserved Plasmodium membrane protein, unknown function [Plasmodium falciparum 3D7], gi|23498166|emb|CAD49138.1| conserved Plasmodium membrane protein, unknown function [Plasmodium falciparum 3D7]	UNK
conserved Plasmodium protein [Plasmodium falciparum 3D7], gi|23496379|gb|AAN36036.1| conserved Plasmodium protein [Plasmodium falciparum 3D7]	EMP1
erythrocyte membrane protein 1 [Plasmodium falciparum]	UNK
conserved Plasmodium membrane protein [Plasmodium falciparum 3D7], gi|23503393|gb|AAC71900.2| conserved Plasmodium membrane protein [Plasmodium falciparum 3D7]	UNK
conserved Plasmodium protein, unknown function [Plasmodium falciparum 3D7], gi|23615393|emb|CAD52384.1| conserved Plasmodium protein, unknown function [Plasmodium falciparum 3D7]	UNK
conserved Plasmodium protein, unknown function [Plasmodium falciparum 3D7], gi|23505158|emb|CAD51939.1| conserved Plasmodium protein, unknown function [Plasmodium falciparum 3D7]	EMP1
erythrocyte membrane protein [Plasmodium falciparum]	UNK
conserved Plasmodium protein, unknown function [Plasmodium falciparum 3D7], gi|23499014|emb|CAD51094.1| conserved Plasmodium protein, unknown function [Plasmodium falciparum 3D7]	UNK
conserved Plasmodium protein [Plasmodium falciparum 3D7], gi|3845193|gb|AAC71883.1| conserved Plasmodium protein [Plasmodium falciparum 3D7]	UNK
conserved Plasmodium protein [Plasmodium falciparum 3D7], gi|23496901|gb|AAN36453.1| conserved Plasmodium protein [Plasmodium falciparum 3D7]	UNK
conserved Plasmodium protein, unknown function [Plasmodium falciparum 3D7], gi|6562704|emb|CAB62843.1| conserved Plasmodium protein, unknown function [Plasmodium falciparum 3D7]	UNK
conserved Plasmodium protein, unknown function [Plasmodium falciparum 3D7], gi|23497261|gb|AAN36807.1| conserved Plasmodium protein, unknown function [Plasmodium falciparum 3D7]
