# Supplementary material for: A Purine Analog Synergizes with Chloroquine (CQ) by Targeting Plasmodium falciparum Hsp90 (PfHsp90)
Source: PLoS One. 2013 Sep 30;8(9):e75446. doi: 10.1371/journal.pone.0075446 (PMC3787104; doi:10.1371/journal.pone.0075446)
Supplement: Table S2 — Summary of the FIC calculations for the synergistic activity of PU-H71 and chloroquine (CQ) in the CQ resistant strain W2. (XLSX) [file pone.0075446.s002.xlsx]

## Sheet: Checkerboard_assay
PU-H71 (X) + CQ (Y) in 3D7 (replicate set 1: Mean parasitemia of technical duplicates)
CQ					PU-H71
Concentration (M)		1.25x10-5	1.25x10-6	1.25x10-7	1.25x10-8	1.25x10-9	1.25x10-10		IC50
1.25x10-4	A	0.84	0.69	0.67	0.47	0.54	0.52
1.25x10-5	B	0.92	0.94	0.65	0.56	0.66	0.4
1.25x10-6	C	0.77	0.94	0.83	0.74	0.51	0.65
1.25x10-7	D	0.87	4.45	3.63	3.2	3.49	4.59		0.051
1.25x10-8	E	0.6	4.68	4.07		4.26	4.47		0.0456
1.25x10-9	F	0.94	4.52	3.66	4.4	4.14	3.48		0.0445
1.25x10-10	G	1.06	4.93	4.28	4.6	4.25	4.12		0.0457
	IC50		0.00050324	0.00038534	0.00024933	0.00013906	0.00017241
PU-H71 (X) + CQ (Y) in 3D7 (replicate set 2: Mean parasitemia of technical duplicates)
CQ					PU-H71
Concentration (M)		1.25x10-5	1.25x10-6	1.25x10-7	1.25x10-8	1.25x10-9	1.25x10-10
		1	2	3	4	5	6		IC50
1.25x10-4	A	0.82	0.98	0.91	0.77	0.72	0.76
1.25x10-5	B	0.83	0.82	0.92	0.79	0.6	0.62
1.25x10-6	C	0.84	1.04	1.13	1.19	0.93	0.8
1.25x10-7	D	1.43	6.54	7.3	7.45	7.02	7.3		0.0151
1.25x10-8	E	1.81	6.93	7.61	7.1	6.9	6.55		0.0445
1.25x10-9	F	1.4	6.78	7.4	6.5	5.58	6.51		0.0518
1.25x10-10	G	1.23	6.25	6.28	6.44	6.12	5.78		0.0467
	IC50		0.00062518	0.001	0.001	0.000561	0.00064461
PU-H71 (X) + CQ (Y) in W2 (replicate set 1: Mean parasitemia of technical duplicates)
CQ					PU-H71
Concentration (M)		1.25x10-5	1.25x10-6	1.25x10-7	1.25x10-8	1.25x10-9	1.25x10-10
		1	2	3	4	5	6		IC50
1.25x10-4	A	1.51	1.1	1.44	1.18	1.42	1.18
1.25x10-5	B	2.35	4.11	4.19	3.38	4	3.46
1.25x10-6	C	2.31	3.77	3.87	3.15	3.61	3
1.25x10-7	D	1.69	2.65	3.1	2.93	3.3	3.05		0.0135
1.25x10-8	E	2.3	3.85	4.11	3.97	3.84	3.97		0.0402
1.25x10-9	F	2.63	4.32	4.19	3.78	4.03	4.18		0.0595
1.25x10-10	G	2.68	4.48	4.42	4.22	4.05	4.28		0.1025
1.25x10-11	H	2.95	4.67	4.14	4.46	4.31	3.75
	IC50		0.0116	0.0168	0.0179	0.027	0.0222
PU-H71 (X) + CQ (Y) in W2 (replicate set 2: Mean parasitemia of technical duplicates)
CQ					PU-H71
Concentration (M)		1.25x10-5	1.25x10-6	1.25x10-7	1.25x10-8	1.25x10-9	1.25x10-10
		1	2	3	4	5	6		IC50
1.25x10-4	A	1.6	0.99	1.27	1.34	1.39	1.42
1.25x10-5	B	1.21	1.18	1.48	1.39	1.59	1.68
1.25x10-6	C	1.3	1.08	1.42	1.37	1.54	1.27
1.25x10-7	D	1.31	2.47	4.18	4.7	6.26	5.99		0.0014
1.25x10-8	E	1.46	3.92	5.89	6.09	6.35	6.05		0.0134
1.25x10-9	F	1.54	3.51	6.18	5.59	6.42	6.04		0.0115
1.25x10-10	G	1.45	3.6	5.62	5.82	5.52	4.99		0.0125
1.25x10-11	H	1.54	3.22	5.82	5.92	6.47	5.76		0.0086
	IC50		0.00012784	0.00013199	0.00013966	0.001	0.00052911

## Sheet: FIC Calculations
	CQ(Y) +PU-H71(X) in 3D7 (Set1+2; multiple connected lines)
	Set 1		Set 2		Alone		Set 1		Set 2
Concentration (M)	PU-H71 IC50	CQ IC50	PU-H71 IC50	CQ IC50	PU-H71 IC50	CQ IC50	PU-H71 FIC RATIO	CQ FIC RATIO	PU-H71 FIC RATIO	CQ FIC RATIO
1.25x10-7	0.051	0.00038534	0.0151	0.001	0.119	0.0045	0.428571	0.0856311	0.0352333	0.011678
1.25x10-8	0.0456	0.00024933	0.0445	0.001			0.383193	0.0554067	0.103833	0.011678
1.25x10-9	0.0445	0.00013906	0.0518	0.000561			0.37395	0.0309022	0.120867	0.00655136
1.25x10-10	0.0457	0.00017241	0.0467	0.00064461			0.384034	0.0383133	0.108967	0.00752775
	CQ(Y) +PU-H71(X) in W2 (Set1+2; multiple connected lines)
	Set 1		Set 2		Alone		Set 1		Set 2
Concentration (M)	PU-H71 IC50	CQ IC50	PU-H71 IC50	CQ IC50	PU-H71 IC50	CQ IC50	PU-H71 FIC RATIO	CQ FIC RATIO	PU-H71 FIC RATIO	CQ FIC RATIO
1.25x10-7	0.0135	0.0168	0.0014	0.00013199	0.0989	0.236	0.136502	0.0711864	0.0102563	0.00185415
1.25x10-8	0.0402	0.0179	0.0134	0.00013966			0.406471	0.0758475	0.0981674	0.00196189
1.25x10-9	0.0595	0.027	0.0115	0.001			0.601618	0.114407	0.0842481	0.0140476
1.25x10-10	0.1025	0.0222	0.0125	0.00052911			1.0364	0.0940678	0.0915741	0.00743274
